# Supplementary material for: Nasal Rinsing with Probiotics—Microbiome Evaluation in Patients with Inflammatory Diseases of the Nasal Mucosa
Source: J Clin Med. 2025 May 11;14(10):3341. doi: 10.3390/jcm14103341 (PMC12112188; doi:10.3390/jcm14103341)
Supplement: Supplementary file 1 [file jcm-14-03341-s001.zip]

Archive with 1 entries (1 files):
- jcm-3573187-supplementary.xlsx
